# Supplementary material for: Limitations of the Washington Group Short Set in capturing moderate and severe mobility disabilities
Source: Health Aff Sch. 2025 Feb 13;3(2):qxaf015. doi: 10.1093/haschl/qxaf015 (PMC11823121; doi:10.1093/haschl/qxaf015)
Supplement: qxaf015_Supplementary_Data [file qxaf015_supplementary_data.zip]

Archive with 2 entries (2 files):
- coi_disclosure_Goddard.docx
- coi_disclosure_Hall.docx
